# Supplementary material for: Trisomy 21-associated increases in chromosomal instability are unmasked by comparing isogenic trisomic/disomic leukocytes from people with mosaic Down syndrome
Source: PLoS One. 2021 Jul 20;16(7):e0254806. doi: 10.1371/journal.pone.0254806 (PMC8291705; doi:10.1371/journal.pone.0254806)
Supplement: S1 Dataset — (XLSX) [file pone.0254806.s001.xlsx]

## Sheet: Total Cross-Sectional Group
ID	Sex	Age at collection	Cells with MN	MN in trisomic cells	% trisomy in blood	relative proportion tri cells with MN	MN in disomic cells	% disomy in blood	relative proportion di cells with MN	Total # MN/cell	# Tri MN with 21	# MN with 21	# Cells Atyp BN	Tri Atyp Patterns	Tri Aty Cells/Total Tri Cells	Di Atyp Cell	Di Aty/Total Disomic	CorrectiveMN	Comment	Comment 2
21037	F	1	11	1	43.6	0.022936	10	56.4	0.177305	11/1000	1	1
21034	M	1	10	2	36.1	0.055402	8	63.9	0.125196	10/1000	0	0
21030	F	2	7	1	15.1	0.066225	6	84.9	0.070671	7/1000	0	0
21012	F	2	16	2	10.6	0.188679	14	89.4	0.1566		0	2
21065	M	2	7	0	21.9	0	7	78.1	0.089629		0	1
21014	M	3	8	1	13.3	0.075188	7	86.7	0.080738		1	1
21043	M	3	15	4	16.2	0.246914	11	83.8	0.131265		0	0
21015	F	3	27	27	82.5	0.327273	0	17.5	0	27/1000	2	3
21016	F	3	16	15	84.6	0.177305	1	15.4	0.064935	16/1000	4	4
21039	F	4	17	2	5.4	0.37037	15	94.6	0.158562	17/1000	1	6	14	8	1.48148	6	0.0634249	2
21017	M	4	15	5	18.4	0.271739	10	81.6	0.122549	15/1000	0	0
21005	F	11	13	2	7.3	0.273973	11	92.7	0.118662	17/999	0	4	13	9	1.23288	4	0.0431499	3
21010	F	10	12	11	94.3	0.116649	1	5.7	0.175439	12/997	0	0	108	97	1.02863	11	1.92982
21011	F	10	19	2	12.3	0.162602	17	87.7	0.193843	20/1000	1	4	19	11	0.894309	8	0.0912201	1
21062	M	10	20	2	10.3	0.194175	18	89.7	0.200669	21/1000	0	4	32	12	1.16505	20	0.222965
21004	M	13	15	9	41.2	0.218447	6	58.8	0.102041	19/1000	3	3	30	21	0.509709	9	0.153061
21006	M	8	18	9	52.2	0.172414	9	47.8	0.188285	18/1000	1	1
21008	M	8	12	0	25.2	0	12	74.8	0.160428	12/1000	0	1
21041	F	8	18	17	83.2	0.204327	1	16.8	0.059524		5	7
21002	M	9	11	2	24	0.083333	9	76	0.118421	11/1000	0	1
21018	M	9	29	10	26.4	0.378788	19	73.6	0.258152	29/1000	2	2
21029	F	10	15	3	16.4	0.182927	12	83.6	0.143541	15/1000	0	0
21027	F	10	23	17	84	0.202381	6	16	0.375	23/1000	4	4
21061	M	11	12	12	89.5	0.134078	0	10.5	0		3	3
21044	F	15	37	33	85.3	0.38687	4	14.7	0.272109	37/1000	4	6
21001	M	21	23	8	5.3	1.50943	15	94.7	0.158395	24/1000	5	7	42	22	4.15094	20	0.211193	0
21058	M	17	28	9	14.3	0.629371	19	85.7	0.221704	28/1000	3	5
21023	F	18	28	6	11.8	0.508475	22	88.2	0.249433	28/1000	1	1
21063	M	22	34	10	10.7	0.119048	24	89.3	0.268757	40/1000	0	1	38	16	1.49533	22	0.246361
21035	M	19	15	5	13.7	0.364964	10	86.3	0.115875	15/1000	0	1
21026	F	21	9	1	18.3	0.054645	8	81.7	0.097919	9/1000	0	0
21007	M	29	40	14	18.2	0.769231	26	81.8	0.317848	44/1000	2	13	49	31	1.7033	18	0.220049	0
21038	F	24	12	11	80.3	0.136986	1	19.7	0.050761	12/1000	2	2
21070	F	24	18	18	90.4	0.199115	0	9.6	0		6	6
21036	F	30	24	21	93.9	0.223642	3	6.1	0.491803	24/1000	4	1	41	36	0.383387	5	0.819672	1
21028	F	41	34	4	7.1	0.56338	31	92.9	0.333692	47/1000	1	5	25	21	2.95775	4	0.0430571
21003	F	44	30	7	18.3	0.382514	23	81.7	0.281518	30/1000	0	0
21045	F	13	29	27	95	0.284211	2	5	0.4	31/1000	15	19	45	40	0.421053	5	1	0
21078	M	2	10	3	9.96	0.301205	7	90.04	0.0777432	10/994	1	3	66	30	3.01205	36	0.403135	0
21079	M	26	22	9	11.5	0.782609	13	88.5	0.146893	32/749	5	11	61	35	3.04348	26	0.293785	2
21072	F	9	13	2	15.7	0.127389	11	84.3	0.130486	13/1000	3	7
21073	M	37	35	16	16.5	0.969697	19	83.5	0.227545	35/1000	3	4	82	56	3.39394	26	0.311377
21074	F	11	9	8	84	0.0952381	1	16	0.0625		5	6	2	2	0.0238095	0	0
21071	F	1	23	4	13.2	0.30303	19	86.8	0.218894	23/1000	0	0	8	3	0.227273	5	0.0576037
21080	M	24	24	7	7.8	0.897436	17	92.2	0.184382	24/1000	3	6	25	13	1.66667	12	0.130152
21077	F	9	9	8	91.9	0.0870511	1	8.1	0.123457	10/1000	1	1	129	113	1.2296	16	1.97531
21082	F	9	20	4	6.2	0.645161	16	93.8	0.170576	29/1000	1	4	27	16	2.58065	11	0.117271
21086	M	8	16	8	28.6	0.27972	8	71.4	0.112045	16/993	1	1	34	10	0.34965	24	0.336134	0
21009	F	13	24	8	12.4	0.645161	16	87.6	0.182648	25/1000	0	2	45	24	1.93548	21	0.239726	1
21088	M	10	15	2	4.8	0.416667	13	95.2	0.136555	15/1000	1	3	30	7	1.45833	23	0.241597
21089	M	6	18	12	38.4	0.3125	6	61.6	0.0974026	22/1000	0	0	25	16	0.416667	9	0.146104
21032	F	9	31	13	9.3	1.39785	18	90.5	0.198895	34/1000	0	1	47	21	2.25806	26	0.287293
21091	M	17	37	14	10.2	1.37255	23	89.8	0.256125	40/1000	3	10	42	35	3.43137	7	0.077951
21092	F	3	25	13	18.6	0.698925	12	81.4	0.14742	26/1000	0	1	48	31	1.66667	17	0.208845
21093	F	14	23	8	9.1	0.879121	15	90.9	0.165017	23/1000	0	2	43	31	3.40659	12	0.132013	0
21094	F	41	30	8	11.3	0.707965	22	88.7	0.248027	36/998	1	1	92	53	4.69027	39	0.439684	0
21061	M	14	37	36	96	0.375	1	4	0.25	39/999	2	2	75	71	0.739583	4	1	2
21097	F	32	23	3	5.3	0.566038	20	94.7	0.211193	21/1000	1	5	50	18	3.39623	32	0.337909	2
21099	F	27	26	6	11.6	0.517241	20	88.4	0.226244	35/1000	1	2	25	22	1.89655	3	0.0339367	3
21098	F	7	27	8	19.2	0.416667	19	80.8	0.235149	30/1000	1	4	16	9	0.46875	7	0.0866337	1
21031	F	16	34	14	13.7	1.0219	21	86.3	0.243337	36/1000	0	1	67	39	2.84672	28	0.32445	2
21101	F	5	17	0	14.3	0	17	85.7	0.198366	23/1000	0	4	19	11	0.769231	8	0.0933489	0
21102	M	10	17	3	12.8	0.0360577	14	87.2	0.16055	20/1000	0	2	51	32	2.5	19	0.21789	2
21087	M	4	22	19	91.6	0.207424	3	8.4	0.357143	23/999	5	6	45	41	0.491266	4	0.47619
21105	F	16	10	0	5.5	0	10	94.5	0.10582	10/1000	0	2	10	3	0.545455	7	0.0740741
21106	M	5	20	2	7.8	0.25641	15	92.2	0.16269	20/1000	1	5	22	19	2.4359	3	0.032538
21081	F	2	13	10	95.8	0.104384	3	4.2	0.714286	15/994	2	4	49	44	0.45929	5	1.19048	1
21116	F	3	27	7	7.1	0.985915	20	92.9	0.215285	27/1000	0	3	36	12	1.69014	24	0.258342

## Sheet: Subset Longitudinal
ID	Age at T1	Age at T2	T1 % Tri cells in blood	T1 Rel Prop tri with MN	T1 Relative Propo Dis MN	T2 Per Tri	T2 Rel Prop Tri	T2 Rel Prop Di MN	T1 Number MN	T2 Number MN	Sex
21030	2	7	15.1	0.066225	0.070671	12.5	0.32	0.1257	7	15	F
21039	3	6	13.4	0.298507	0.127021	8.9	0.786517	0.175631	15	24	F
21014	3	8	13.3	0.075188	0.080738	7.2	0.83333	0.064655	8	12	M
21017	4	8	18.4	0.271739	0.122549	15.1	0.198675	0.129564	15	14	M
21062	7	10	18.3	0.163934	0.0612	10.3	0.194175	0.200669	8	20	M
21005	7	11	17.1	0.175439	0.193004	7.3	0.273973	0.118662	19	13	F
21010	7	12	83.7	0.119474	0.368098	94.2	0.29724	0.517241	16	31	F
21011	7	10	21.4	0.140187	0.139949	12.3	0.162602	0.193843	14	19	F
21008	8	11	25.2	0	0.160428	13.7	1.53285	0.23175	12	41	M
21004	8	13	41.9	0.310263	0.137694	41.2	0.218447	0.102041	21	15	M
21009	9	13	18	0.333333	0.207317	12.4	0.645161	0.182648	23	25	F
21045	11	13	95.6	0.14629	0.465116	95	0.284211	0.4	16	29	F
21001	16	21	11.3	0.265487	0.090192	5.3	1.50943	0.158395	11	23	M
21023	18	20	11.8	0.508475	0.249433	4.8	0.208333	0.0630252	28	7	F
21063	18	22	19.3	0.414508	0.210657	10.7	0.119048	0.268757	25	34	M
21080	22	24	9.1	1.86813	0.253025	7.8	0.897436	0.184382	44	24	M
21007	24	29	17.7	0.621469	0.145808	18.2	0.769231	0.317848	23	40	M
21028	35	41	21	0.238095	0.240506	7.1	0.56338	0.333692	24	34	F
